# Supplementary material for: Radiomics and Artificial Intelligence in Uterine Sarcomas: A Systematic Review
Source: J Pers Med. 2021 Nov 11;11(11):1179. doi: 10.3390/jpm11111179 (PMC8624692; doi:10.3390/jpm11111179)
Supplement: Supplementary file 1 [file jpm-11-01179-s001.zip]

Archive with 1 entries (1 files):
- jpm-1368972-supplementary.pdf
